# Supplementary material for: Development and origins of Zebrafish ocular vasculature
Source: BMC Dev Biol. 2015 Mar 27;15:18. doi: 10.1186/s12861-015-0066-9 (PMC4406013; doi:10.1186/s12861-015-0066-9)
Supplement: Additional file 1: — Movie 1. Earliest stages of ocular vessel development. The development of ocular vessels between approximately 18.5 hpf and 25 hpf. CrDI and PMBC grow towards each other and connect (first arrow) over the dorsal aspect of the eye. The hyaloid artery grows into the eye and the DRV sprouts (second arrow) from the PMBC. In this and following movies, time measurement depicted in top left corner is in hours and minutes. [file 12861_2015_66_MOESM1_ESM.zip]

Archive with 1 entries (1 files):
- 12861_2015_66_MOESM1_ESM.avi
