# Supplementary material for: Development and origins of Zebrafish ocular vasculature
Source: BMC Dev Biol. 2015 Mar 27;15:18. doi: 10.1186/s12861-015-0066-9 (PMC4406013; doi:10.1186/s12861-015-0066-9)
Supplement: Additional file 2: — Movie 2. Formation of the NRV. Development of superficial vessels between approximately 28 hpf and 34 hpf. The DRV has already sprouted and can be seen growing towards and connecting to the CrDI, to form the NRV. Lumen formation in the DRV can be seen before connection to the CrDI is completed. Note pruning of one of the two early sprouts from the PMBC (arrow). [file 12861_2015_66_MOESM2_ESM.zip]

Archive with 1 entries (1 files):
- 12861_2015_66_MOESM2_ESM.avi
