# Supplementary material for: Development and origins of Zebrafish ocular vasculature
Source: BMC Dev Biol. 2015 Mar 27;15:18. doi: 10.1186/s12861-015-0066-9 (PMC4406013; doi:10.1186/s12861-015-0066-9)
Supplement: Additional file 3: — Movie 3. Formation of the anterior SAV. Between approximately 33 hpf and 40 hpf, after NRV formation, dorsal and ventral sprouts from the NRV and VRV, respectively, grow towards each other (arrow) to form the anterior part of the SAV. Deeper frames showing the hyaloid system are not included in this movie due to overlap with some superficial vessels. In this movie too, pruning of one of the two early sprouts from the PMBC can be seen. [file 12861_2015_66_MOESM3_ESM.zip]

Archive with 1 entries (1 files):
- 12861_2015_66_MOESM3_ESM.avi
