# Supplementary material for: Development and origins of Zebrafish ocular vasculature
Source: BMC Dev Biol. 2015 Mar 27;15:18. doi: 10.1186/s12861-015-0066-9 (PMC4406013; doi:10.1186/s12861-015-0066-9)
Supplement: Additional file 4: — Movie 4. Formation of the posterior SAV. Between approximately 41 hpf and 54 hpf, a single sprout grows ventrally to form the posterior SAV. A sprout growing from the VRV dorsally is also observed, although its contribution to the posterior SAV is typically smaller than the dorsal sprout. When both sprouts meet and connect, the initial superficial system is completed. Deeper frames showing the hyaloid system are not included in this movie due to overlap with some superficial vessels. [file 12861_2015_66_MOESM4_ESM.zip]

Archive with 1 entries (1 files):
- 12861_2015_66_MOESM4_ESM.avi
