# Supplementary material for: Development and origins of Zebrafish ocular vasculature
Source: BMC Dev Biol. 2015 Mar 27;15:18. doi: 10.1186/s12861-015-0066-9 (PMC4406013; doi:10.1186/s12861-015-0066-9)
Supplement: Additional file 5: — Movie 5. Connecting peripheral and central hyaloid vessels. Between approximately 33 hpf and 40 hpf, a peripheral hyaloid vessel (blue arrow), which originates from the VRV, grows towards a central hyaloid vessel (red arrow) and they subsequently connect (white arrow). A and V at the end of the movie depict central (arterial) and peripheral (venous) components of the hyaloid system. [file 12861_2015_66_MOESM5_ESM.zip]

Archive with 1 entries (1 files):
- 12861_2015_66_MOESM5_ESM.avi
